# Supplementary material for: Developing an Interpretable Machine Learning Model to Predict in-Hospital Mortality in Sepsis Patients: A Retrospective Temporal Validation Study
Source: J Clin Med. 2023 Jan 24;12(3):915. doi: 10.3390/jcm12030915 (PMC9917524; doi:10.3390/jcm12030915)
Supplement: Supplementary file 1 [file jcm-12-00915-s001.zip]

Archive with 1 entries (1 files):
- jcm-2078880-supplementary.pdf
